# Supplementary material for: Association Between Serum Ionized Calcium Levels and Neurological Outcomes in Patients with Out-of-Hospital Cardiac Arrest
Source: Life (Basel). 2025 Dec 10;15(12):1889. doi: 10.3390/life15121889 (PMC12734376; doi:10.3390/life15121889)
Supplement: Supplementary file 1 [file life-15-01889-s001.zip]

Archive with 1 entries (1 files):
- life-3932215-Supplementary Tables.pdf
